# Supplementary material for: Characterization of the Gut Microbiome in Healthy Dogs and Dogs with Diabetes Mellitus
Source: Animals (Basel). 2023 Aug 1;13(15):2479. doi: 10.3390/ani13152479 (PMC10417117; doi:10.3390/ani13152479)
Supplement: Supplementary file 1 [file animals-13-02479-s001.zip]

Archive with 1 entries (1 files):
- animals-2497678-supplementary.pdf
